# Supplementary material for: Evolution of Cardiac Damage Across Clinically Defined Stages of Aortic Stenosis in Patients Undergoing TAVR: A Single-Center Retrospective Cohort Study
Source: J Clin Med. 2026 Feb 17;15(4):1575. doi: 10.3390/jcm15041575 (PMC12941740; doi:10.3390/jcm15041575)
Supplement: Supplementary file 1 [file jcm-15-01575-s001.zip]

Archive with 7 entries (6 files):
- Supplementary material/
- Supplementary material/jcm-4091166-layout material (final 3).pdf
- __MACOSX/Supplementary material/._jcm-4091166-layout material (final 3).pdf
- Supplementary material/jcm-4091166-layout material (final 3).docx
- __MACOSX/Supplementary material/._jcm-4091166-layout material (final 3).docx
- Supplementary material/back matter (final).docx
- __MACOSX/Supplementary material/._back matter (final).docx
